# Supplementary material for: Molecular Signature of Monocytes Shaped by the Shigella sonnei 1790-Generalized Modules for Membrane Antigens Vaccine
Source: Int J Mol Sci. 2024 Jan 17;25(2):1116. doi: 10.3390/ijms25021116 (PMC10816432; doi:10.3390/ijms25021116)
Supplement: Supplementary file 1 [file ijms-25-01116-s001.zip]

Archive with 1 entries (1 files):
- ijms-2747928-supplementary.pdf
